# Supplementary material for: Biocontrol and Mycotoxin Mitigation: An Endophytic Fungus from Maize Exhibiting Dual Antagonism Against Fusarium verticillioides and Fumonisin Reduction
Source: J Fungi (Basel). 2025 Jun 11;11(6):441. doi: 10.3390/jof11060441 (PMC12194516; doi:10.3390/jof11060441)
Supplement: Supplementary file 1 [file jof-11-00441-s001.zip]

Archive with 1 entries (1 files):
- jof-3581686-supplementary.pdf
